# Supplementary material for: Analysis of the Predictors and Consequential Factors of Emotional Exhaustion Among Social Workers: A Systematic Review
Source: Healthcare (Basel). 2025 Mar 4;13(5):552. doi: 10.3390/healthcare13050552 (PMC11899651; doi:10.3390/healthcare13050552)
Supplement: Supplementary file 1 [file healthcare-13-00552-s001.zip]

Archive with 2 entries (2 files):
- PRISMA_2020_checklist.pdf
- Table S2 complete.pdf
